# Supplementary material for: Development and Antitumor Evaluation of Doxorubicin-Loaded Two-Layered Sheets for Local Chemotherapy via Direct Drug Application to the Tumor Surface
Source: Pharmaceutics. 2025 Dec 4;17(12):1565. doi: 10.3390/pharmaceutics17121565 (PMC12736872; doi:10.3390/pharmaceutics17121565)
Supplement: Supplementary file 1 [file pharmaceutics-17-01565-s001.zip]

Archive with 1 entries (1 files):
- pharmaceutics-3980385-supplementary.pdf
